# Supplementary material for: A ten-gene signature-based risk assessment model predicts the prognosis of lung adenocarcinoma
Source: BMC Cancer. 2020 Aug 20;20:782. doi: 10.1186/s12885-020-07235-z (PMC7439715; doi:10.1186/s12885-020-07235-z)
Supplement: Supplementary file 1 — Additional file 1. [file 12885_2020_7235_MOESM1_ESM.xlsx]

## Sheet: Supplementary Table 1
gene	HR	z	pvalue
ANLN	1.30648	4.69128	2.72e-06
HMMR	1.34556	4.66456	3.09e-06
PLEK2	1.36188	4.48795	7.19e-06
DAPK2	0.724556	-4.37275	1.23e-05
SLC2A1	1.27142	4.23851	2.25e-05
ABCA3	0.83544	-4.21092	2.54e-05
ECT2	1.37089	4.19253	2.76e-05
KIF14	1.27626	4.18436	2.86e-05
CYP4B1	0.892573	-4.17142	3.03e-05
CRTAC1	0.873378	-4.15588	3.24e-05
VIPR1	0.814782	-4.1243	3.72e-05
CCNA2	1.28549	4.10521	4.04e-05
CHEK1	1.34774	4.07274	4.65e-05
ASPM	1.26948	4.02612	5.67e-05
PRC1	1.32769	4.01577	5.93e-05
NEK2	1.26143	3.98381	6.78e-05
CCNB1	1.31012	3.94192	8.08e-05
FOXM1	1.25326	3.9278	8.57e-05
CDKN3	1.25279	3.90229	9.53e-05
CLEC3B	0.822253	-3.89573	9.79e-05
FAM83A	1.18782	3.88038	0.000104293
CACNA2D2	0.880685	-3.8679	0.000109776
KIF11	1.31679	3.83714	0.000124476
PRR11	1.2818	3.82784	0.000129273
SFXN1	1.59591	3.7501	0.000176761
WFDC2	0.84958	-3.74868	0.000177769
TPX2	1.22746	3.69502	0.000219865
KIF4A	1.23984	3.6856	0.000228169
CENPF	1.24645	3.67659	0.000236371
GJB2	1.1631	3.66528	0.000247069
TACC3	1.35489	3.6215	0.000292895
KIF20A	1.28541	3.60764	0.000308994
METTL7A	0.760101	-3.54683	0.000389897
SFTPC	0.941769	-3.5445	0.000393365
CEP55	1.24152	3.54206	0.000397017
PLA2G4F	0.860612	-3.5057	0.000455407
KPNA2	1.33689	3.50056	0.000464288
HABP2	0.909013	-3.49769	0.0004693
CDCA5	1.24641	3.4951	0.000473876
CBX7	0.722071	-3.48689	0.000488663
CDT1	1.27169	3.47954	0.000502279
TK1	1.25974	3.40805	0.000654286
CAPN12	0.827479	-3.4061	0.000658978
CYP27A1	0.783393	-3.3962	0.000683276
SFTPD	0.905777	-3.39326	0.000690668
AGER	0.88441	-3.39257	0.000692407
KCNK5	0.842884	-3.37753	0.000731393
PBK	1.19448	3.37558	0.000736607
IGF2BP3	1.10928	3.36254	0.000772283
CCNB2	1.23047	3.36239	0.000772707
ADRB2	0.836797	-3.35655	0.000789226
NUSAP1	1.26468	3.35629	0.000789946
CDCA3	1.22351	3.3522	0.000801719
KCNK3	0.877251	-3.35127	0.000804408
TSPAN7	0.852365	-3.30515	0.000949271
PFKP	1.25733	3.3011	0.000963059
PEBP4	0.912779	-3.289	0.00100545
ADAMTS8	0.874545	-3.25668	0.00112722
BIRC5	1.19722	3.25234	0.00114457
AQP4	0.927758	-3.23596	0.00121236
AURKA	1.2291	3.21589	0.00130042
KIF2C	1.20212	3.19447	0.00140086
SCN4B	0.84401	-3.18263	0.00145943
PCP4	0.920688	-3.18213	0.00146198
BUB1	1.21471	3.17266	0.00151048
MCM4	1.279	3.17022	0.00152322
IER5L	1.23529	3.16041	0.00157545
ADH1B	0.914649	-3.13657	0.00170938
INMT	0.867248	-3.13254	0.00173303
STK32A	0.894406	-3.12281	0.00179132
PGC	0.943802	-3.11853	0.00181755
PTGDS	0.852668	-3.0801	0.0020693
DNASE1L3	0.878909	-3.07308	0.00211862
UHRF1	1.23185	3.07182	0.00212759
MND1	1.23144	3.06395	0.00218438
MELK	1.18347	3.05755	0.00223152
SUSD2	0.896039	-3.05597	0.00224332
CDC20	1.18438	3.02553	0.002482
HIGD1B	0.82328	-3.00112	0.00268986
CX3CR1	0.87001	-2.99781	0.00271931
SCN2B	0.876322	-2.99703	0.00272621
TOP2A	1.18721	2.99183	0.00277307
GPR37	1.1281	2.97496	0.00293023
LRRC36	0.863168	-2.96777	0.00299972
CST5	0.880528	-2.95741	0.0031024
EGLN3	1.13692	2.95501	0.00312662
PRKCE	0.699531	-2.9524	0.0031531
DPEP2	0.822138	-2.95209	0.00315627
KL	0.844791	-2.94821	0.00319623
ATAD2	1.2542	2.94389	0.00324115
PKMYT1	1.20471	2.92052	0.00349444
WNT3A	0.888738	-2.90955	0.00361947
LIFR	0.81856	-2.90403	0.00368398
LTC4S	0.764234	-2.88673	0.00389273
TTK	1.17143	2.87929	0.00398569
NGEF	1.13911	2.85515	0.00430167
COL5A2	1.18293	2.85455	0.00430984
PPAT	1.31017	2.85082	0.00436064
MCM10	1.16115	2.84256	0.0044753
PLA2G1B	0.913524	-2.84182	0.00448566
BTNL9	0.872261	-2.83367	0.00460175
CHAF1B	1.2833	2.82796	0.00468464
CD83	0.79854	-2.80878	0.00497294
C1QTNF7	0.87851	-2.7932	0.00521886
TUBB3	1.15213	2.79076	0.00525838
C17orf53	1.19806	2.79071	0.00525922
TCN1	1.06216	2.7895	0.00527896
ZIC2	1.07685	2.78872	0.00529167
PRAM1	0.841476	-2.77523	0.0055162
CAMP	0.877873	-2.76399	0.00570999
CD52	0.838287	-2.75853	0.00580622
C8B	0.91852	-2.74412	0.0060674
POLQ	1.16718	2.7412	0.00612154
CAT	0.770118	-2.74004	0.00614313
FCN3	0.879147	-2.73529	0.00623249
UBE2C	1.14211	2.73518	0.00623468
GPX3	0.827764	-2.72876	0.00635737
PHACTR1	0.833529	-2.70627	0.00680435
MYOM2	0.861536	-2.6982	0.00697145
CGNL1	0.830283	-2.69398	0.00706046
TRIP13	1.17721	2.68708	0.0072079
CHRDL1	0.903022	-2.68496	0.00725377
KIFC1	1.17604	2.68239	0.00730974
BAIAP2L2	1.12519	2.68169	0.00732505
KIF15	1.18337	2.66899	0.00760793
IL3RA	0.775303	-2.65935	0.00782921
AURKB	1.14905	2.65011	0.00804651
SFTPA2	0.94346	-2.64736	0.00811219
TBX4	0.872461	-2.64674	0.00812709
CLDN2	0.935489	-2.64554	0.00815603
CDCA8	1.19054	2.64394	0.00819472
CTSG	0.907319	-2.64146	0.00825488
C6	0.921447	-2.62972	0.00854557
PITX1	1.08708	2.62899	0.00856398
TNNC1	0.892105	-2.61431	0.00894069
TROAP	1.14035	2.61313	0.00897171
SLC7A5	1.16941	2.60502	0.00918677
RAI2	0.822044	-2.59532	0.00945024
COL7A1	1.1089	2.59354	0.00949935
LEFTY2	0.896951	-2.59114	0.00956589
S100P	1.06844	2.58473	0.00974541
IL33	0.871971	-2.58351	0.00977997
CD300LF	0.861627	-2.58288	0.00979785
CCNE1	1.15467	2.58181	0.00982845
TUBB1	0.845099	-2.57194	0.010113
MCM2	1.22078	2.56664	0.0102689
UBE2T	1.18815	2.54653	0.0108801
ACP5	0.813617	-2.54399	0.0109595
LPL	0.901594	-2.53618	0.0112069
CLDN18	0.944692	-2.5345	0.0112607
CHRNA5	1.11101	2.517	0.0118358
PGM5	0.869634	-2.51652	0.0118521
ABCA8	0.893168	-2.50817	0.012136
PECAM1	0.775072	-2.50275	0.0123232
C7	0.914918	-2.49883	0.0124606
MYEOV	1.071	2.49506	0.0125935
SFTPA1	0.949508	-2.4917	0.0127132
SIX1	0.891292	-2.48523	0.0129468
NMU	1.09162	2.47895	0.0131771
MS4A2	0.90685	-2.46531	0.0136895
RSPO1	0.89079	-2.46231	0.0138046
SYT15	0.883011	-2.4449	0.0144893
IGSF9B	0.912464	-2.43521	0.014883
CA4	0.926462	-2.42968	0.0151122
TCF21	0.888113	-2.42932	0.0151274
CTHRC1	1.14179	2.4284	0.0151654
MFAP4	0.884536	-2.42261	0.0154095
SPC24	1.16286	2.41118	0.0159009
FOXF1	0.832867	-2.4056	0.0161458
MYOC	0.883018	-2.39034	0.0168327
GPD1	0.892176	-2.3896	0.0168668
CLEC1A	0.794369	-2.38587	0.0170387
HSD17B6	0.901478	-2.38568	0.0170476
SCGB1A1	0.955807	-2.38383	0.0171336
RAD54L	1.15114	2.37046	0.0177662
IGSF10	0.892497	-2.36864	0.0178535
ASF1B	1.18761	2.3676	0.0179038
CYP1A2	0.864707	-2.36757	0.0179054
FAM107A	0.889994	-2.36245	0.0181547
STIL	1.20817	2.36022	0.0182643
FMO2	0.881839	-2.35664	0.0184411
SLC6A4	0.91446	-2.35269	0.0186382
WFDC3	0.915701	-2.34417	0.0190697
GIMAP1	0.826896	-2.32699	0.019966
GPR146	0.830782	-2.32521	0.0200608
COL1A1	1.12278	2.32303	0.0201777
GREM1	1.08769	2.31306	0.0207193
TPPP	0.899044	-2.31128	0.0208175
HSPB8	0.863328	-2.31092	0.0208372
GFRA3	0.938399	-2.2949	0.0217388
CLEC12A	0.890543	-2.28294	0.022434
DSP	1.1257	2.28127	0.0225325
VGF	1.07504	2.27962	0.0226304
CPA3	0.916435	-2.27563	0.0228684
COX4I2	0.860269	-2.2753	0.0228882
SRPK1	1.35131	2.26912	0.0232611
KLF4	1.15025	2.26223	0.0236834
PRSS3	1.06721	2.25566	0.0240921
ITLN2	0.930113	-2.25399	0.0241971
TDRD1	0.924323	-2.23789	0.0252279
ADH1A	0.868527	-2.23063	0.025706
CCL14	0.908806	-2.2219	0.0262899
GNG4	1.06551	2.21941	0.0264589
GP9	0.863197	-2.21838	0.0265288
MCEMP1	0.923396	-2.21789	0.0265622
KNTC1	1.19969	2.21645	0.0266607
FXYD1	0.869533	-2.20865	0.027199
COL9A2	0.89567	-2.19345	0.0282746
CD300LG	0.918347	-2.18968	0.0285473
LAMP3	0.900967	-2.1803	0.0292356
LIMS2	0.840457	-2.16629	0.0302892
KIF12	0.91883	-2.16063	0.0307237
MFNG	0.815504	-2.15855	0.0308848
SULF1	1.11925	2.15069	0.031501
JAM2	0.83249	-2.1489	0.0316427
CNFN	0.886346	-2.13487	0.0327714
PPP1R14B	1.2355	2.1314	0.033056
THBS2	1.11701	2.13072	0.0331124
RETN	0.927136	-2.12798	0.0333383
MUC13	1.04374	2.12427	0.0336472
GDF10	0.922346	-2.12376	0.0336905
GIMAP8	0.849482	-2.11129	0.0347477
WDR62	1.13799	2.1073	0.0350912
MS4A7	0.873175	-2.10499	0.0352922
LGI3	0.944117	-2.10351	0.0354214
KCNA5	0.892345	-2.10319	0.035449
SGCA	0.897083	-2.10214	0.0355414
AGMAT	1.15312	2.10121	0.0356224
COL3A1	1.11554	2.09679	0.0360126
GSTM5	0.866923	-2.0963	0.0360552
SYT13	1.04663	2.09003	0.0366151
CLIC5	0.914157	-2.0886	0.0367441
FCN1	0.904484	-2.07593	0.0379008
F12	1.12929	2.06845	0.0385981
MUC16	1.05371	2.06759	0.0386787
WIF1	0.952955	-2.06312	0.0391011
GATA2	0.864565	-2.041	0.0412508
TPSAB1	0.917353	-2.03672	0.0416785
TFF1	1.03939	2.02954	0.0424036
SLC35F2	1.20278	2.0206	0.043321
MMP1	1.06706	2.01936	0.0434502
ATOH8	0.925755	-2.01646	0.0437515
SESN1	0.794529	-2.00588	0.0448689
ITPKA	1.07001	2.00419	0.0450499
CYP24A1	1.05819	2.00046	0.0454511
FRMD3	1.14975	1.99883	0.0456267
PHKA1	1.21562	1.98727	0.0468922
SOSTDC1	0.938698	-1.98172	0.0475108
KLF2	0.8707	-1.9802	0.0476813
SH2D3C	0.831518	-1.97815	0.047912
OTX1	1.13516	1.96315	0.0496284
ATP1A2	0.919576	-1.95859	0.0501606
PRELP	0.89689	-1.9554	0.0505358
LCN6	0.895763	-1.95047	0.0511203
ANKRD29	0.922799	-1.94395	0.0519012
RAMP3	0.873103	-1.94237	0.0520924
CASQ2	0.918755	-1.94055	0.0523123
FUT2	0.89263	-1.93824	0.0525935
JSRP1	0.919714	-1.92765	0.0538988
OGN	0.930121	-1.92185	0.0546249
OSCAR	0.891847	-1.92058	0.0547843
CPB2	0.94681	-1.8987	0.0576044
WNT7A	1.05675	1.89601	0.0579592
FHL5	0.90783	-1.89564	0.0580082
TMEM88	0.862723	-1.89479	0.0581204
SGCG	0.901539	-1.89478	0.0581211
OTC	0.893043	-1.89151	0.058556
GLDN	0.906963	-1.88884	0.0589137
FA2H	1.09764	1.88631	0.0592532
SPARCL1	0.87881	-1.88393	0.0595739
CCNF	1.17523	1.87656	0.0605782
GPM6B	0.878852	-1.87309	0.0610561
DES	0.930375	-1.87043	0.061424
OLR1	0.912466	-1.86669	0.0619447
GPC3	0.915872	-1.85693	0.063321
BIK	1.13204	1.84913	0.0644388
EMCN	0.889736	-1.84057	0.0656847
ITGA11	1.09413	1.83494	0.0665142
ABI3BP	0.903345	-1.8316	0.0670117
AGRP	0.908162	-1.82663	0.0677557
ASPA	0.895847	-1.82545	0.0679325
PKNOX2	0.908486	-1.81557	0.0694367
GIMAP6	0.866144	-1.81533	0.0694729
WWC2	1.1947	1.81206	0.0699766
CLEC14A	0.865366	-1.80959	0.0703587
ANKRD22	1.08804	1.80011	0.0718434
WFDC1	0.894815	-1.798	0.0721776
TEK	0.884439	-1.79448	0.0727361
LRRK2	0.937055	-1.78886	0.0736371
ANGPTL7	0.908392	-1.7887	0.0736631
XKRX	0.927148	-1.78635	0.0740418
SPTBN1	1.22661	1.77591	0.0757473
IL7R	0.901939	-1.77321	0.0761943
DUOX1	0.925213	-1.77307	0.0762169
GIMAP5	0.896925	-1.77116	0.0765346
AHNAK	1.12732	1.76959	0.0767963
ANXA8L1	1.07125	1.76528	0.0775168
DEFA3	1.13492	1.7644	0.0776645
SLC39A8	0.875788	-1.76315	0.0778754
SSTR1	0.931929	-1.75454	0.0793381
C1orf162	0.882424	-1.74925	0.0802487
CAV2	1.11394	1.74141	0.0816109
MYH11	0.922208	-1.73924	0.0819933
FHL1	0.908399	-1.73283	0.0831261
ALOX5AP	0.906408	-1.72278	0.0849291
CXCL2	0.919093	-1.72066	0.0853118
EPHB2	1.10889	1.71322	0.0866714
FABP5	1.10845	1.713	0.0867133
CDO1	0.905152	-1.71195	0.0869058
PPARG	1.09416	1.70859	0.0875274
C1orf158	0.946908	-1.69307	0.0904417
RAMP2	0.867861	-1.69194	0.0906578
TCEAL2	0.930057	-1.68912	0.0911962
MAMDC2	0.932946	-1.68851	0.0913131
SELP	0.915169	-1.68154	0.0926577
MMP12	1.05781	1.67454	0.0940255
CD36	0.917714	-1.66824	0.0952678
MAP7D2	0.937877	-1.66726	0.095463
SLIT3	0.924503	-1.66464	0.0959845
ZMYND10	0.931308	-1.66313	0.096286
SMPDL3B	0.897644	-1.64735	0.099487
LMO2	0.849409	-1.64356	0.100267
TIMP1	1.1508	1.63161	0.102761
IL17D	0.879809	-1.62254	0.104687
FBLN5	0.888149	-1.62037	0.105153
CRLF1	0.956429	-1.60951	0.107505
AOC3	0.907239	-1.60086	0.109407
CA9	1.04468	1.59872	0.109882
SPOCK2	0.897978	-1.59453	0.110818
SRD5A1	1.15114	1.59209	0.111364
HK3	0.919707	-1.59203	0.111378
PI16	0.938513	-1.58702	0.112508
PSG1	1.06307	1.58482	0.113008
UNC5CL	0.914041	-1.58357	0.113292
SAMD10	0.857889	-1.57339	0.115629
KCNN4	1.07498	1.57165	0.116031
MUC5AC	1.02883	1.57133	0.116107
WASF3	0.904744	-1.55814	0.119201
CYYR1	0.873672	-1.55804	0.119225
S100A12	1.07717	1.54681	0.12191
PHLDA2	1.09953	1.54509	0.122323
PAFAH1B3	1.13666	1.53101	0.125766
SPP1	1.05774	1.52728	0.12669
SASH1	0.855687	-1.52395	0.127522
PLXNB3	0.94176	-1.51744	0.129155
CLDN3	0.927462	-1.51252	0.130401
HHIP	0.958369	-1.51111	0.13076
HOXC9	1.04898	1.50979	0.131098
TMEM45B	0.913727	-1.50492	0.132345
PLAC9	0.901604	-1.49346	0.135318
EGR2	0.910116	-1.47357	0.140596
SPTBN2	1.1282	1.45306	0.146208
CP	1.05952	1.45114	0.146741
ATP10B	0.947449	-1.44397	0.148747
C1orf87	0.957158	-1.44322	0.148958
MYBPH	0.957014	-1.43895	0.150166
GRASP	0.894455	-1.43847	0.150301
LMOD1	0.909599	-1.43332	0.151767
TMOD1	0.913957	-1.43267	0.151952
SCARA5	0.952254	-1.41632	0.156682
CCL23	0.935942	-1.41369	0.157452
PTGES	1.07907	1.41274	0.157731
EML1	1.11233	1.40848	0.158989
HSPB6	0.927586	-1.40221	0.160852
CD300C	0.921706	-1.39855	0.161949
CNGB1	0.944225	-1.39775	0.162189
MESP1	0.923594	-1.39243	0.163792
ADCY4	0.882368	-1.38322	0.166597
NOTCH4	0.882535	-1.38282	0.166719
ESPN	0.946006	-1.3791	0.167865
TM4SF4	1.03231	1.37447	0.169297
LDB2	0.892466	-1.37002	0.17068
FLI1	0.887822	-1.3686	0.171126
MARCO	0.952158	-1.36322	0.172813
TLCD1	1.12425	1.36231	0.173099
TRIM46	0.913937	-1.36072	0.173602
ESAM	0.897353	-1.35791	0.174492
REM1	0.908017	-1.3512	0.176632
SLC1A1	0.929002	-1.34676	0.178056
EPAS1	0.883747	-1.34477	0.178699
C10orf67	0.942936	-1.33604	0.181535
RECQL4	1.08858	1.32363	0.185627
OCIAD2	1.12109	1.32216	0.186116
C20orf85	0.969375	-1.31573	0.188266
E2F2	1.09196	1.30882	0.190596
KIAA1324L	0.917615	-1.30856	0.190685
GHR	0.920506	-1.30005	0.193585
CDH3	1.05732	1.29885	0.193994
FOLR3	0.948866	-1.29861	0.194078
CKMT1A	1.04679	1.2981	0.194254
ANGPT1	0.932541	-1.29746	0.194475
FGD5	0.900388	-1.29577	0.195055
SRL	0.916633	-1.28008	0.200515
TLR8	0.937033	-1.27784	0.201308
GRTP1	1.12108	1.27639	0.201817
ITM2A	0.917428	-1.27562	0.202089
LEMD1	1.05106	1.27382	0.202727
UPK3B	0.955429	-1.26966	0.204205
TMEM100	0.952007	-1.26877	0.204524
RGS22	0.947029	-1.2626	0.206732
KRT15	0.947927	-1.26171	0.207051
ST6GALNAC3	1.09076	1.26054	0.207474
SLC7A10	0.965429	-1.25993	0.207696
TLR4	0.919569	-1.25342	0.210052
ABCA4	0.958792	-1.25142	0.210781
FOS	0.933197	-1.24901	0.211662
ABCB1	0.913813	-1.24807	0.212007
PTPRB	0.911211	-1.2453	0.21302
PRG4	0.956852	-1.24504	0.213118
STAC	0.94664	-1.24175	0.21433
ETV4	0.935564	-1.22864	0.219207
COX7A1	0.900239	-1.22461	0.220723
C14orf132	0.928841	-1.2126	0.225281
PPP1R14A	0.915675	-1.21223	0.225423
SMAD6	0.90346	-1.21181	0.225586
MMP11	1.04753	1.2092	0.226585
FOSB	0.961004	-1.20091	0.229786
TRPV2	0.908833	-1.18191	0.23724
CBLC	1.07439	1.16886	0.242462
SLCO2A1	0.928801	-1.16489	0.244064
MMRN1	0.94515	-1.15583	0.247753
C22orf15	0.951439	-1.15522	0.248001
CXCL13	0.96154	-1.14759	0.251138
FXYD6	0.913923	-1.14611	0.25175
CAV1	1.06476	1.14009	0.254247
SERINC2	1.10392	1.13976	0.254386
TMEM132A	1.08009	1.13481	0.256455
GPX2	1.02418	1.13078	0.258149
SLC29A4	0.952758	-1.12547	0.26039
SCG5	1.04908	1.12203	0.26185
SLC4A11	1.05046	1.11815	0.263503
ACVRL1	0.902946	-1.10985	0.267065
STXBP6	0.945249	-1.09322	0.274295
RASAL1	1.06012	1.09081	0.275358
VWF	0.937366	-1.08978	0.275811
EZH2	1.08569	1.07963	0.280308
FZD4	1.10753	1.07863	0.280752
CKMT1B	1.03614	1.07361	0.282999
GRK5	0.921221	-1.07233	0.283571
COL17A1	1.03216	1.07157	0.283913
RASL12	0.919772	-1.06823	0.285419
VSIG4	0.947479	-1.06628	0.286297
SIX4	0.915492	-1.06178	0.288335
GYPE	0.939316	-1.05637	0.2908
AGTR1	0.949393	-1.05585	0.291036
C9orf24	0.965863	-1.05553	0.291183
MARCKSL1	1.10123	1.04597	0.295573
HSPB3	0.944283	-1.04318	0.296866
CDH5	0.91917	-1.04294	0.296977
LRRN3	0.948138	-1.04221	0.297314
GPA33	1.04654	1.03993	0.298373
CHST9	0.974909	-1.01483	0.310189
SOCS2	0.939415	-1.01418	0.310496
VTCN1	0.969308	-1.01139	0.311828
HES6	0.949132	-1.01072	0.31215
KRT4	0.971155	-0.989776	0.322284
SRPX2	1.05242	0.985701	0.32428
HEG1	1.07571	0.978082	0.328034
AKR1B10	1.01904	0.976809	0.328664
SVEP1	0.948444	-0.973122	0.330493
GYPC	0.919823	-0.971932	0.331084
HBB	0.965009	-0.965107	0.334491
SH3GL2	0.964613	-0.961228	0.336438
SYT12	1.03073	0.960733	0.336686
BCHE	0.955014	-0.952778	0.340703
GFOD1	0.918525	-0.949524	0.342354
CALCRL	0.937766	-0.934501	0.350046
PGM2L1	1.07771	0.934317	0.35014
MYCT1	0.926898	-0.932758	0.350945
LCN2	0.969253	-0.932025	0.351324
MMRN2	0.928248	-0.927693	0.353567
HYAL1	1.04519	0.912527	0.361492
APOLD1	1.07517	0.893383	0.371652
EPN3	1.06296	0.889926	0.373505
ST6GALNAC1	0.968027	-0.8806	0.378534
MUC20	0.959697	-0.872831	0.382755
SLC19A3	0.957419	-0.869105	0.38479
STX1A	1.0528	0.867317	0.385768
NPNT	0.957543	-0.866898	0.385998
TNFRSF21	1.07238	0.862817	0.388238
STX11	0.94019	-0.853997	0.393107
OLFML1	0.938017	-0.851811	0.394319
XPR1	1.07343	0.851669	0.394398
COL10A1	1.03675	0.850181	0.395225
SALL4	1.04267	0.849097	0.395827
COMP	0.971469	-0.842159	0.399699
GALNT6	0.956171	-0.831177	0.405874
DENND2A	0.938665	-0.830977	0.405986
PLEKHG6	1.05546	0.825244	0.409233
PEAR1	1.06183	0.816341	0.414305
PODXL2	0.965622	-0.815761	0.414637
ITLN1	0.97024	-0.814097	0.415589
GCNT3	1.02918	0.810793	0.417485
B4GALNT4	0.973999	-0.808762	0.418652
ADAMTS1	1.04946	0.806944	0.419699
FUT3	0.956883	-0.804143	0.421314
RGS17	1.03743	0.799671	0.423902
SPAG6	0.97896	-0.785083	0.432405
IGSF9	1.05092	0.781191	0.43469
SOX7	0.95038	-0.780888	0.434868
S100A3	1.05088	0.78052	0.435085
SLC6A3	0.980065	-0.772628	0.439742
RBP2	0.963426	-0.765801	0.443795
RASIP1	0.937515	-0.757874	0.448526
TEKT1	0.97969	-0.749364	0.453638
TGM1	0.947856	-0.745234	0.45613
XDH	1.03422	0.743551	0.457148
ROBO4	0.945229	-0.74099	0.4587
CYBRD1	0.952579	-0.739067	0.459867
PYCR1	1.05811	0.735634	0.461954
THBD	0.950498	-0.733265	0.463397
MT1M	1.03387	0.731148	0.464689
MYH4	0.945358	-0.729923	0.465437
CELSR3	1.04037	0.729363	0.46578
EDNRB	0.957726	-0.7194	0.471894
REEP1	0.965355	-0.717751	0.472911
FAT3	0.967683	-0.717672	0.47296
LILRA5	0.959923	-0.712725	0.476016
TACC1	0.940307	-0.708218	0.47881
HCN3	0.947626	-0.707859	0.479033
TMPRSS4	0.973561	-0.70627	0.48002
MSR1	0.962779	-0.697073	0.485757
MMP9	1.0329	0.691506	0.489248
ABCA9	0.955045	-0.688246	0.491298
RHOJ	0.939682	-0.683726	0.494148
HAS1	1.02686	0.670717	0.502401
VEPH1	0.972339	-0.666265	0.505242
ZBTB16	0.977191	-0.657328	0.51097
C1QA	0.962094	-0.65492	0.512519
STARD8	0.948199	-0.647295	0.517441
PCSK1N	1.02066	0.645218	0.518786
FCGR3B	1.02712	0.632456	0.527089
SPINK1	0.985416	-0.632344	0.527162
PCOLCE2	1.02791	0.632277	0.527206
SEMA6A	1.04597	0.632251	0.527223
HS6ST2	1.02758	0.631354	0.527809
CST1	1.01624	0.62622	0.531171
SLC22A18AS	0.96886	-0.623907	0.532688
SLC2A5	1.03296	0.623449	0.53299
SOX17	0.956168	-0.619263	0.535743
TIE1	0.950493	-0.618797	0.53605
OTUD1	0.923117	-0.61462	0.538806
SEMA5A	1.03832	0.610526	0.541514
REEP6	1.02768	0.603346	0.546278
CFD	1.03305	0.594261	0.552338
PDIA4	1.06433	0.594032	0.552491
PPP1R14D	0.982973	-0.589479	0.55554
ABCB6	1.04046	0.583896	0.55929
TESC	1.01869	0.572003	0.56732
CRABP2	0.981402	-0.569414	0.569075
FGF11	1.02819	0.567661	0.570265
CLDN9	0.979751	-0.559303	0.575955
EEF1A2	1.01275	0.549395	0.582735
ANKRD1	1.01969	0.548922	0.583059
WDR72	1.01403	0.54625	0.584894
ZFP36	0.963628	-0.541195	0.588373
STRA6	1.01842	0.539537	0.589517
PTGER4	0.964646	-0.529472	0.596478
ACADL	0.981814	-0.516199	0.605715
MSRB3	1.03696	0.507756	0.611624
SLIT2	1.03385	0.498485	0.618142
AQP9	1.02339	0.4849	0.627747
PTK6	1.0259	0.484241	0.628215
SOX18	1.03827	0.483565	0.628695
CHTF18	1.03396	0.468798	0.639214
HOXA5	1.0386	0.467396	0.640217
HBEGF	1.03096	0.457963	0.646979
GNG11	1.02865	0.454899	0.649182
LAMC3	0.97472	-0.454795	0.649257
HSPB2	0.965262	-0.450037	0.652684
SLFN13	0.969742	-0.445835	0.655716
PAEP	1.00837	0.43971	0.660147
GPT2	0.973761	-0.434696	0.663783
FABP4	0.983972	-0.434089	0.664224
CRYAB	0.970389	-0.421487	0.6734
ST6GALNAC5	1.02246	0.41016	0.681689
EFEMP1	0.975459	-0.408057	0.683231
KIFC2	0.976614	-0.405919	0.684802
ST14	0.960112	-0.402897	0.687024
MYL9	0.966785	-0.402825	0.687077
AGR2	1.01708	0.402652	0.687204
LRRC32	0.96845	-0.394735	0.693038
EFCAB1	0.987735	-0.390345	0.696282
CMTM2	0.96918	-0.38291	0.701787
PROM2	0.977089	-0.382163	0.70234
CEACAM5	1.00905	0.380793	0.703357
PPFIA4	0.98316	-0.375997	0.706919
WNT3	0.973042	-0.369057	0.712085
HBA2	0.98499	-0.368648	0.71239
DYNLRB2	0.986241	-0.36742	0.713306
FPR1	0.981029	-0.365417	0.7148
CDH13	1.02406	0.360084	0.718784
RAB26	0.981318	-0.359356	0.719329
C1QB	0.979964	-0.353597	0.723641
RHBDL1	0.982221	-0.353345	0.72383
HMGB3	0.980945	-0.347809	0.727983
CYP3A7	1.02425	0.343915	0.73091
HBG2	0.975551	-0.335588	0.737181
ADAMTSL3	0.9833	-0.314547	0.753106
C1orf115	1.01941	0.311371	0.755519
MYO7A	0.973201	-0.310607	0.756099
FOXA3	0.988844	-0.310602	0.756103
APLN	1.01661	0.308921	0.757382
NCF2	0.978478	-0.30755	0.758425
NDST1	0.966876	-0.304301	0.760899
METTL7B	0.986957	-0.29736	0.766192
LEPR	0.983331	-0.295606	0.767531
ZBED2	0.985058	-0.289541	0.772167
CLDN5	0.982254	-0.285066	0.775594
SLC25A10	1.0229	0.279059	0.7802
TMEM47	0.978978	-0.274786	0.783481
HBA1	0.986356	-0.273891	0.784169
CYP27B1	0.980994	-0.271348	0.786124
KLF9	1.02532	0.265565	0.790574
PRSS22	1.01664	0.265429	0.790679
PDE2A	0.980152	-0.249296	0.803132
LTBP4	1.02004	0.249121	0.803267
DBNDD1	0.980498	-0.243544	0.807584
LMCD1	1.0244	0.242623	0.808298
ADAM8	1.01628	0.241297	0.809325
HSPA12B	0.982635	-0.237352	0.812384
KIF17	0.982242	-0.225471	0.821613
CXCL14	0.993883	-0.223139	0.823427
TUBB2B	0.992957	-0.217071	0.828153
KISS1R	1.00779	0.215829	0.829121
TNNI3	1.00595	0.212553	0.831676
NTNG1	0.992733	-0.208916	0.834514
GPBAR1	0.986619	-0.198067	0.842993
KIF1A	1.00384	0.190594	0.848843
SPAG4	1.01233	0.183998	0.854015
PANX2	1.00944	0.181784	0.855752
SH3GL3	0.992956	-0.174276	0.861648
TMPRSS6	1.00571	0.170428	0.864673
PROK2	0.991248	-0.168049	0.866545
GPM6A	1.00624	0.159995	0.872885
SRPX	1.01001	0.156834	0.875376
FGFR4	1.00786	0.15299	0.878406
DKK2	0.992066	-0.14411	0.885413
GADD45B	1.01142	0.142133	0.886975
TGFBR3	0.991329	-0.138715	0.889675
SLC5A3	1.01133	0.137214	0.890861
ANXA3	1.0085	0.122831	0.902241
KIF26B	0.99224	-0.122037	0.902869
ADARB1	0.989074	-0.116729	0.907075
DNAJC12	0.99601	-0.116033	0.907627
DDIT4L	0.995568	-0.113079	0.909968
FUT6	1.00327	0.11057	0.911957
SOX4	1.00979	0.105728	0.915798
ARHGEF16	1.00919	0.0951754	0.924176
CPNE4	1.00402	0.0946164	0.92462
ROPN1L	0.996367	-0.0944664	0.924739
SPDEF	0.996203	-0.0935797	0.925443
ROR1	0.994868	-0.0871583	0.930546
TFAP2D	0.997693	-0.0859822	0.931481
SLC16A9	0.997336	-0.0844652	0.932687
C5AR1	1.00557	0.0836373	0.933345
ABCG2	0.994821	-0.0757225	0.93964
RBP4	1.00315	0.0754122	0.939887
PPBP	0.997702	-0.0681714	0.945649
RAC3	1.00416	0.0680187	0.945771
DUSP1	1.0036	0.0625664	0.950112
YBX2	1.00191	0.0607162	0.951585
KCNK12	0.997903	-0.0496047	0.960437
TBX15	0.998216	-0.0485715	0.961261
PADI4	0.997054	-0.0479705	0.96174
NRIP3	0.997839	-0.0417497	0.966698
IL6	0.998369	-0.0377002	0.969927
ARSE	1.0012	0.0351621	0.97195
PPP1R15A	1.00351	0.0314549	0.974907
NLRP8	0.998409	-0.0251647	0.979924
RECK	1.00221	0.0234907	0.981259
TIMP3	1.00112	0.0227468	0.981852
PDK4	1.00081	0.0149365	0.988083
HKDC1	1.00031	0.00702979	0.994391
CLIC3	1.00018	0.00400829	0.996802
