# Supplementary material for: A ten-gene signature-based risk assessment model predicts the prognosis of lung adenocarcinoma
Source: BMC Cancer. 2020 Aug 20;20:782. doi: 10.1186/s12885-020-07235-z (PMC7439715; doi:10.1186/s12885-020-07235-z)
Supplement: Supplementary file 2 — Additional file 2. [file 12885_2020_7235_MOESM2_ESM.xls]

Gene	Coef
HMMR	0.087960668
NGEF	0.010570461
COL5A2	0.052758874
GPR37	0.025551037
FAM83A	0.014852705
PLEK2	0.09517227
KCNK3	-0.000457594
TCN1	0.017583596
BAIAP2L2	0.040179739
S100P	0.00966411
GPX3	-0.02277276
CAMP	-0.046311142
WNT3A	-0.031108901
TSPAN7	-0.011072416
PCP4	-0.04635987
GJB2	0.001953038
CD52	-0.004028478
IER5L	0.057618477
KCNK5	-0.021421412
CRTAC1	-0.001997686
CD300LF	-0.034137562
CAPN12	-0.07557424
ZIC2	0.014562555
SFXN1	0.113402243
