# Supplementary material for: A ten-gene signature-based risk assessment model predicts the prognosis of lung adenocarcinoma
Source: BMC Cancer. 2020 Aug 20;20:782. doi: 10.1186/s12885-020-07235-z (PMC7439715; doi:10.1186/s12885-020-07235-z)
Supplement: Supplementary file 3 — Additional file 3. [file 12885_2020_7235_MOESM3_ESM.xls]

id	coef	exp(coef)	se(coef)	z	Pr(>|z|)
COL5A2	0.140048511	1.150329601	0.064327158	2.177128826	0.029470957
PLEK2	0.159417263	1.172827222	0.07597068	2.098405114	0.035869374
BAIAP2L2	0.105144931	1.110871598	0.050827517	2.068661564	0.038577856
S100P	0.047098067	1.0482248	0.02784097	1.691681986	0.090706625
GPX3	-0.129986316	0.878107447	0.068635872	-1.893853912	0.058244403
CAMP	-0.073988743	0.928682148	0.049076793	-1.507611609	0.13165396
PCP4	-0.077306258	0.925606336	0.027530636	-2.808008414	0.004984892
CAPN12	-0.132911268	0.875542777	0.062171287	-2.13782397	0.032531033
ZIC2	0.054661949	1.05618351	0.027990551	1.95287145	0.050834829
SFXN1	0.42661913	1.532069031	0.137322811	3.106688001	0.00189196
